# Supplementary material for: Impact of mucin on the anti-erosive/anti-abrasive efficacy of chitosan and/or F/Sn in enamel in vitro
Source: Sci Rep. 2021 Mar 5;11:5285. doi: 10.1038/s41598-021-84791-9 (PMC7936000; doi:10.1038/s41598-021-84791-9)
Supplement: Supplementary file 1 — Supplementary Information 1. [file 41598_2021_84791_MOESM1_ESM.xlsx]

## Sheet: Tabelle1
Title: Impact of mucin on the anti-erosive/anti-abrasive efficacy of chitosan and/or F/Sn in enamel in vitro
Authors: Benedikt Luka, Vivien Arbter, Kathrin Sander, Andrea Duerrschnabel, Nadine Schlueter
Supplementary Data S1: Profilometric tissue loss measurement
Legends:
Experiment		number of experiment
	1	F/Sn (stannous in combination with fluoride) only used in positive control (PosContr)
	2	F/Sn used in all groups except for negative control (NegContr)
TreatmentCondition		erosive and abrasive treatments performed on the respective sample daily for 10 days
	Erosion	6 x/day citric acid (0.5%) for 2 min
	Erosion-Abrasion	6 x/day citric acid (0.5%) for 2 min and 2 x/day toothbrush abrasion for 15 s (25 oscillations) with 200 g load
GroupName		2 x/day application of up to two separate solutions with active agents for 2 min
	NegContr	no additional application of active agents
	PosContr	F/Sn (500 ppm F-, 800 ppm Sn2+)
	Ch50	chitosan 50 mPas (0.5%)
	Ch500	chitosan 500 mPas (0.5%)
	Mu	porcine gastric mucin (0.27%)
	Ch50Mu	chitosan 50 mPas and porcine gastric mucin
	Ch500Mu	chitosan 500 mPas and porcine gastric mucin
SampleNumber		number of sample per group
TissueLoss		tissue loss per sample (mean of 3 traces)
Experiment	TreatmentCondition	GroupName	SampleNumber	TissueLoss
1	Erosion	NegContr	1	9.79
1	Erosion	NegContr	2	5.31
1	Erosion	NegContr	3	4.49
1	Erosion	NegContr	4	9.08
1	Erosion	NegContr	5	7.02
1	Erosion	NegContr	6	4.24
1	Erosion	NegContr	7	5.87
1	Erosion	NegContr	8	11.6
1	Erosion	NegContr	9	10.07
1	Erosion	NegContr	10
1	Erosion	NegContr	11	8.18
1	Erosion	NegContr	12	6.42
1	Erosion	NegContr	13	10.61
1	Erosion	NegContr	14	12
1	Erosion	NegContr	15	7
1	Erosion	NegContr	16	3.09
1	Erosion	PosContr	1	-0.39
1	Erosion	PosContr	2	0.43
1	Erosion	PosContr	3	0.28
1	Erosion	PosContr	4	-0.2
1	Erosion	PosContr	5	-1.57
1	Erosion	PosContr	6
1	Erosion	PosContr	7	0.61
1	Erosion	PosContr	8
1	Erosion	PosContr	9	-0.59
1	Erosion	PosContr	10	0.06
1	Erosion	PosContr	11	0.12
1	Erosion	PosContr	12	0.27
1	Erosion	PosContr	13	0.36
1	Erosion	PosContr	14	-1.52
1	Erosion	PosContr	15	0.24
1	Erosion	PosContr	16	1.53
1	Erosion	Ch50	1	6.35
1	Erosion	Ch50	2	6.96
1	Erosion	Ch50	3	3.32
1	Erosion	Ch50	4	4.38
1	Erosion	Ch50	5	4.41
1	Erosion	Ch50	6	3.79
1	Erosion	Ch50	7	3.57
1	Erosion	Ch50	8	6.06
1	Erosion	Ch50	9	2.99
1	Erosion	Ch50	10	1.51
1	Erosion	Ch50	11	2.76
1	Erosion	Ch50	12	2.77
1	Erosion	Ch50	13	3.95
1	Erosion	Ch50	14	2.44
1	Erosion	Ch50	15	4.9
1	Erosion	Ch50	16	4.57
1	Erosion	Ch500	1	2.78
1	Erosion	Ch500	2	2.51
1	Erosion	Ch500	3	4.83
1	Erosion	Ch500	4	7.18
1	Erosion	Ch500	5	4.73
1	Erosion	Ch500	6	3.47
1	Erosion	Ch500	7	3.18
1	Erosion	Ch500	8	4.02
1	Erosion	Ch500	9	5.08
1	Erosion	Ch500	10	2.22
1	Erosion	Ch500	11	3.96
1	Erosion	Ch500	12	7.21
1	Erosion	Ch500	13	4.53
1	Erosion	Ch500	14	6.58
1	Erosion	Ch500	15	2.25
1	Erosion	Ch500	16	1.54
1	Erosion	Mu	1	4.31
1	Erosion	Mu	2	3.36
1	Erosion	Mu	3	2.43
1	Erosion	Mu	4	10.9
1	Erosion	Mu	5	8.51
1	Erosion	Mu	6	0.15
1	Erosion	Mu	7	11.31
1	Erosion	Mu	8	9.2
1	Erosion	Mu	9	9.45
1	Erosion	Mu	10	7.04
1	Erosion	Mu	11	6.27
1	Erosion	Mu	12	6.65
1	Erosion	Mu	13	10.4
1	Erosion	Mu	14	3.46
1	Erosion	Mu	15	6.92
1	Erosion	Mu	16	8.47
1	Erosion	Ch50Mu	1	3.11
1	Erosion	Ch50Mu	2	3.8
1	Erosion	Ch50Mu	3
1	Erosion	Ch50Mu	4	3.24
1	Erosion	Ch50Mu	5	2.02
1	Erosion	Ch50Mu	6	2.24
1	Erosion	Ch50Mu	7	3.87
1	Erosion	Ch50Mu	8	0.05
1	Erosion	Ch50Mu	9	4.72
1	Erosion	Ch50Mu	10	2.35
1	Erosion	Ch50Mu	11	2.71
1	Erosion	Ch50Mu	12
1	Erosion	Ch50Mu	13	13.87
1	Erosion	Ch50Mu	14	6.81
1	Erosion	Ch50Mu	15	6.31
1	Erosion	Ch50Mu	16	6.65
1	Erosion	Ch500Mu	1	8.41
1	Erosion	Ch500Mu	2	3.73
1	Erosion	Ch500Mu	3	2.6
1	Erosion	Ch500Mu	4	3.88
1	Erosion	Ch500Mu	5	4.89
1	Erosion	Ch500Mu	6	6.3
1	Erosion	Ch500Mu	7	3.76
1	Erosion	Ch500Mu	8	3.28
1	Erosion	Ch500Mu	9	4.43
1	Erosion	Ch500Mu	10	4.82
1	Erosion	Ch500Mu	11	4.69
1	Erosion	Ch500Mu	12	9.3
1	Erosion	Ch500Mu	13
1	Erosion	Ch500Mu	14	4.03
1	Erosion	Ch500Mu	15	1.28
1	Erosion	Ch500Mu	16	8.79
1	Erosion-Abrasion	NegContr	1	19.63
1	Erosion-Abrasion	NegContr	2	16.42
1	Erosion-Abrasion	NegContr	3	16.33
1	Erosion-Abrasion	NegContr	4	18.86
1	Erosion-Abrasion	NegContr	5	20.47
1	Erosion-Abrasion	NegContr	6	18.16
1	Erosion-Abrasion	NegContr	7	17.02
1	Erosion-Abrasion	NegContr	8	18.42
1	Erosion-Abrasion	NegContr	9	15.87
1	Erosion-Abrasion	NegContr	10	14.94
1	Erosion-Abrasion	NegContr	11	15.21
1	Erosion-Abrasion	NegContr	12	16.89
1	Erosion-Abrasion	NegContr	13	18.06
1	Erosion-Abrasion	NegContr	14	11.32
1	Erosion-Abrasion	NegContr	15	18.01
1	Erosion-Abrasion	NegContr	16	20.85
1	Erosion-Abrasion	PosContr	1	7.99
1	Erosion-Abrasion	PosContr	2	5.01
1	Erosion-Abrasion	PosContr	3	5.9
1	Erosion-Abrasion	PosContr	4	9.54
1	Erosion-Abrasion	PosContr	5	9.29
1	Erosion-Abrasion	PosContr	6	7.35
1	Erosion-Abrasion	PosContr	7	6.7
1	Erosion-Abrasion	PosContr	8	7.04
1	Erosion-Abrasion	PosContr	9	8.44
1	Erosion-Abrasion	PosContr	10	6.62
1	Erosion-Abrasion	PosContr	11	6.68
1	Erosion-Abrasion	PosContr	12	7.36
1	Erosion-Abrasion	PosContr	13	9.94
1	Erosion-Abrasion	PosContr	14	6.78
1	Erosion-Abrasion	PosContr	15	8.73
1	Erosion-Abrasion	PosContr	16	7.54
1	Erosion-Abrasion	Ch50	1	16.57
1	Erosion-Abrasion	Ch50	2	18.19
1	Erosion-Abrasion	Ch50	3	19.14
1	Erosion-Abrasion	Ch50	4	19.76
1	Erosion-Abrasion	Ch50	5	17.06
1	Erosion-Abrasion	Ch50	6	17.74
1	Erosion-Abrasion	Ch50	7	16.18
1	Erosion-Abrasion	Ch50	8	22.19
1	Erosion-Abrasion	Ch50	9	18.97
1	Erosion-Abrasion	Ch50	10	17.02
1	Erosion-Abrasion	Ch50	11	12.49
1	Erosion-Abrasion	Ch50	12	17.35
1	Erosion-Abrasion	Ch50	13	16.32
1	Erosion-Abrasion	Ch50	14	11.32
1	Erosion-Abrasion	Ch50	15	17.83
1	Erosion-Abrasion	Ch50	16	17.52
1	Erosion-Abrasion	Ch500	1	14.5
1	Erosion-Abrasion	Ch500	2	15.6
1	Erosion-Abrasion	Ch500	3	15.88
1	Erosion-Abrasion	Ch500	4	14.37
1	Erosion-Abrasion	Ch500	5	17.29
1	Erosion-Abrasion	Ch500	6	14.57
1	Erosion-Abrasion	Ch500	7	14.14
1	Erosion-Abrasion	Ch500	8	17.16
1	Erosion-Abrasion	Ch500	9	17.47
1	Erosion-Abrasion	Ch500	10	16.28
1	Erosion-Abrasion	Ch500	11	15.9
1	Erosion-Abrasion	Ch500	12	18.9
1	Erosion-Abrasion	Ch500	13	15.85
1	Erosion-Abrasion	Ch500	14	16.03
1	Erosion-Abrasion	Ch500	15	12.82
1	Erosion-Abrasion	Ch500	16	17.03
1	Erosion-Abrasion	Mu	1	22.12
1	Erosion-Abrasion	Mu	2	15.45
1	Erosion-Abrasion	Mu	3	17.18
1	Erosion-Abrasion	Mu	4	20.24
1	Erosion-Abrasion	Mu	5	17.02
1	Erosion-Abrasion	Mu	6	19.04
1	Erosion-Abrasion	Mu	7	15.91
1	Erosion-Abrasion	Mu	8	23.63
1	Erosion-Abrasion	Mu	9	18.3
1	Erosion-Abrasion	Mu	10	17.29
1	Erosion-Abrasion	Mu	11	15.2
1	Erosion-Abrasion	Mu	12	20.84
1	Erosion-Abrasion	Mu	13	20.95
1	Erosion-Abrasion	Mu	14	17.03
1	Erosion-Abrasion	Mu	15	15.14
1	Erosion-Abrasion	Mu	16	17.33
1	Erosion-Abrasion	Ch50Mu	1	20.29
1	Erosion-Abrasion	Ch50Mu	2	19.55
1	Erosion-Abrasion	Ch50Mu	3	18.24
1	Erosion-Abrasion	Ch50Mu	4	20.92
1	Erosion-Abrasion	Ch50Mu	5	22.72
1	Erosion-Abrasion	Ch50Mu	6	19.12
1	Erosion-Abrasion	Ch50Mu	7	18.82
1	Erosion-Abrasion	Ch50Mu	8	20.41
1	Erosion-Abrasion	Ch50Mu	9	18.71
1	Erosion-Abrasion	Ch50Mu	10	16.2
1	Erosion-Abrasion	Ch50Mu	11	17.77
1	Erosion-Abrasion	Ch50Mu	12	19.26
1	Erosion-Abrasion	Ch50Mu	13	20.72
1	Erosion-Abrasion	Ch50Mu	14	17.31
1	Erosion-Abrasion	Ch50Mu	15	21.27
1	Erosion-Abrasion	Ch50Mu	16	18.3
1	Erosion-Abrasion	Ch500Mu	1	16.8
1	Erosion-Abrasion	Ch500Mu	2	17.81
1	Erosion-Abrasion	Ch500Mu	3	17.03
1	Erosion-Abrasion	Ch500Mu	4	21.05
1	Erosion-Abrasion	Ch500Mu	5	22.16
1	Erosion-Abrasion	Ch500Mu	6	20.65
1	Erosion-Abrasion	Ch500Mu	7	12.5
1	Erosion-Abrasion	Ch500Mu	8	17.77
1	Erosion-Abrasion	Ch500Mu	9	19.8
1	Erosion-Abrasion	Ch500Mu	10	14.96
1	Erosion-Abrasion	Ch500Mu	11	16.83
1	Erosion-Abrasion	Ch500Mu	12	18.83
1	Erosion-Abrasion	Ch500Mu	13	21.02
1	Erosion-Abrasion	Ch500Mu	14	16.3
1	Erosion-Abrasion	Ch500Mu	15	14.99
1	Erosion-Abrasion	Ch500Mu	16	19.78
2	Erosion	NegContr	1	6.02
2	Erosion	NegContr	2	5.79
2	Erosion	NegContr	3	3.6
2	Erosion	NegContr	4	3.97
2	Erosion	NegContr	5	10.61
2	Erosion	NegContr	6	6.2
2	Erosion	NegContr	7	5.79
2	Erosion	NegContr	8	6.57
2	Erosion	NegContr	9	11.82
2	Erosion	NegContr	10	6.76
2	Erosion	NegContr	11	9.66
2	Erosion	NegContr	12	5.9
2	Erosion	NegContr	13	6.95
2	Erosion	NegContr	14	3.19
2	Erosion	NegContr	15	5.42
2	Erosion	NegContr	16	7.42
2	Erosion	PosContr	1	1.03
2	Erosion	PosContr	2	0.93
2	Erosion	PosContr	3	0.95
2	Erosion	PosContr	4	0.84
2	Erosion	PosContr	5	0.8
2	Erosion	PosContr	6	0.14
2	Erosion	PosContr	7	0.47
2	Erosion	PosContr	8	2.08
2	Erosion	PosContr	9
2	Erosion	PosContr	10	-0.15
2	Erosion	PosContr	11	1.18
2	Erosion	PosContr	12	0.96
2	Erosion	PosContr	13	0.84
2	Erosion	PosContr	14	0.59
2	Erosion	PosContr	15	0.5
2	Erosion	PosContr	16	1.55
2	Erosion	Ch50	1	0.01
2	Erosion	Ch50	2	-0.14
2	Erosion	Ch50	3	0.36
2	Erosion	Ch50	4	0.21
2	Erosion	Ch50	5	-0.02
2	Erosion	Ch50	6	-0.48
2	Erosion	Ch50	7	-0.01
2	Erosion	Ch50	8	0.81
2	Erosion	Ch50	9	0.38
2	Erosion	Ch50	10	-0.13
2	Erosion	Ch50	11	-0.58
2	Erosion	Ch50	12	0.53
2	Erosion	Ch50	13	-0.37
2	Erosion	Ch50	14	-0.62
2	Erosion	Ch50	15	-1.37
2	Erosion	Ch50	16	-0.18
2	Erosion	Ch500	1	-1.12
2	Erosion	Ch500	2	-0.63
2	Erosion	Ch500	3	0.23
2	Erosion	Ch500	4	0.01
2	Erosion	Ch500	5	-0.28
2	Erosion	Ch500	6	-0.65
2	Erosion	Ch500	7	-1.56
2	Erosion	Ch500	8	-2.8
2	Erosion	Ch500	9	-1.33
2	Erosion	Ch500	10	-1.95
2	Erosion	Ch500	11	-0.64
2	Erosion	Ch500	12	-0.51
2	Erosion	Ch500	13	-0.77
2	Erosion	Ch500	14	0.09
2	Erosion	Ch500	15	0.52
2	Erosion	Ch500	16	0.08
2	Erosion	Mu	1	0.84
2	Erosion	Mu	2	-0.96
2	Erosion	Mu	3	-0.59
2	Erosion	Mu	4	0.74
2	Erosion	Mu	5	-1.16
2	Erosion	Mu	6
2	Erosion	Mu	7	0.03
2	Erosion	Mu	8	1.76
2	Erosion	Mu	9	0.45
2	Erosion	Mu	10	-0.06
2	Erosion	Mu	11
2	Erosion	Mu	12	-1.38
2	Erosion	Mu	13	0.09
2	Erosion	Mu	14	-1.11
2	Erosion	Mu	15	-1.93
2	Erosion	Mu	16	-0.65
2	Erosion	Ch50Mu	1	-0.03
2	Erosion	Ch50Mu	2	-0.83
2	Erosion	Ch50Mu	3	-0.83
2	Erosion	Ch50Mu	4	-0.17
2	Erosion	Ch50Mu	5	-0.98
2	Erosion	Ch50Mu	6	0.56
2	Erosion	Ch50Mu	7	-0.5
2	Erosion	Ch50Mu	8	-1.87
2	Erosion	Ch50Mu	9	-1.1
2	Erosion	Ch50Mu	10	0.07
2	Erosion	Ch50Mu	11	0.13
2	Erosion	Ch50Mu	12	-0.99
2	Erosion	Ch50Mu	13	-0.51
2	Erosion	Ch50Mu	14	-0.47
2	Erosion	Ch50Mu	15	-0.29
2	Erosion	Ch50Mu	16	-0.03
2	Erosion	Ch500Mu	1	-2.18
2	Erosion	Ch500Mu	2	-1.51
2	Erosion	Ch500Mu	3	-0.93
2	Erosion	Ch500Mu	4	-2.15
2	Erosion	Ch500Mu	5	-1.23
2	Erosion	Ch500Mu	6	-1.45
2	Erosion	Ch500Mu	7	-0.63
2	Erosion	Ch500Mu	8	-1.75
2	Erosion	Ch500Mu	9	-0.72
2	Erosion	Ch500Mu	10	-1.16
2	Erosion	Ch500Mu	11	-0.44
2	Erosion	Ch500Mu	12	-1.24
2	Erosion	Ch500Mu	13	-1.53
2	Erosion	Ch500Mu	14	-0.47
2	Erosion	Ch500Mu	15	-1.12
2	Erosion	Ch500Mu	16	-0.34
2	Erosion-Abrasion	NegContr	1	17.73
2	Erosion-Abrasion	NegContr	2	15.59
2	Erosion-Abrasion	NegContr	3	14.55
2	Erosion-Abrasion	NegContr	4	18.17
2	Erosion-Abrasion	NegContr	5	16.91
2	Erosion-Abrasion	NegContr	6	14.95
2	Erosion-Abrasion	NegContr	7	14.27
2	Erosion-Abrasion	NegContr	8	15.76
2	Erosion-Abrasion	NegContr	9	13.77
2	Erosion-Abrasion	NegContr	10	13.31
2	Erosion-Abrasion	NegContr	11	12.32
2	Erosion-Abrasion	NegContr	12	11.51
2	Erosion-Abrasion	NegContr	13	18.71
2	Erosion-Abrasion	NegContr	14	16.88
2	Erosion-Abrasion	NegContr	15	12.99
2	Erosion-Abrasion	NegContr	16	16.24
2	Erosion-Abrasion	PosContr	1	9.86
2	Erosion-Abrasion	PosContr	2	7.06
2	Erosion-Abrasion	PosContr	3	9.03
2	Erosion-Abrasion	PosContr	4	9.88
2	Erosion-Abrasion	PosContr	5	7.6
2	Erosion-Abrasion	PosContr	6	8.08
2	Erosion-Abrasion	PosContr	7	8.15
2	Erosion-Abrasion	PosContr	8	6.74
2	Erosion-Abrasion	PosContr	9	7.88
2	Erosion-Abrasion	PosContr	10	8.02
2	Erosion-Abrasion	PosContr	11	7.32
2	Erosion-Abrasion	PosContr	12	12.76
2	Erosion-Abrasion	PosContr	13	9.48
2	Erosion-Abrasion	PosContr	14	7.82
2	Erosion-Abrasion	PosContr	15	5.04
2	Erosion-Abrasion	PosContr	16	8.59
2	Erosion-Abrasion	Ch50	1	6.07
2	Erosion-Abrasion	Ch50	2
2	Erosion-Abrasion	Ch50	3	5.25
2	Erosion-Abrasion	Ch50	4	9.31
2	Erosion-Abrasion	Ch50	5	9.16
2	Erosion-Abrasion	Ch50	6	6.47
2	Erosion-Abrasion	Ch50	7	5.36
2	Erosion-Abrasion	Ch50	8	6.65
2	Erosion-Abrasion	Ch50	9	4.98
2	Erosion-Abrasion	Ch50	10	6.23
2	Erosion-Abrasion	Ch50	11	4.74
2	Erosion-Abrasion	Ch50	12	8.43
2	Erosion-Abrasion	Ch50	13	11.06
2	Erosion-Abrasion	Ch50	14	4.11
2	Erosion-Abrasion	Ch50	15	9.11
2	Erosion-Abrasion	Ch50	16	7.16
2	Erosion-Abrasion	Ch500	1	5.39
2	Erosion-Abrasion	Ch500	2	5.19
2	Erosion-Abrasion	Ch500	3	2.45
2	Erosion-Abrasion	Ch500	4	6.89
2	Erosion-Abrasion	Ch500	5	5.7
2	Erosion-Abrasion	Ch500	6	6.64
2	Erosion-Abrasion	Ch500	7	4.52
2	Erosion-Abrasion	Ch500	8	6.3
2	Erosion-Abrasion	Ch500	9	8.04
2	Erosion-Abrasion	Ch500	10	5.38
2	Erosion-Abrasion	Ch500	11	5.67
2	Erosion-Abrasion	Ch500	12	6.76
2	Erosion-Abrasion	Ch500	13	5.66
2	Erosion-Abrasion	Ch500	14	3.55
2	Erosion-Abrasion	Ch500	15	5.6
2	Erosion-Abrasion	Ch500	16	11.5
2	Erosion-Abrasion	Mu	1	9.9
2	Erosion-Abrasion	Mu	2	3.54
2	Erosion-Abrasion	Mu	3	4.96
2	Erosion-Abrasion	Mu	4	9.04
2	Erosion-Abrasion	Mu	5	7.29
2	Erosion-Abrasion	Mu	6	5.96
2	Erosion-Abrasion	Mu	7	5.17
2	Erosion-Abrasion	Mu	8	8.39
2	Erosion-Abrasion	Mu	9	7.37
2	Erosion-Abrasion	Mu	10	6.81
2	Erosion-Abrasion	Mu	11	6.31
2	Erosion-Abrasion	Mu	12	9.63
2	Erosion-Abrasion	Mu	13	12.06
2	Erosion-Abrasion	Mu	14	8.21
2	Erosion-Abrasion	Mu	15	7.81
2	Erosion-Abrasion	Mu	16	7.76
2	Erosion-Abrasion	Ch50Mu	1	7.84
2	Erosion-Abrasion	Ch50Mu	2	5.21
2	Erosion-Abrasion	Ch50Mu	3	5.73
2	Erosion-Abrasion	Ch50Mu	4	7.89
2	Erosion-Abrasion	Ch50Mu	5	7.63
2	Erosion-Abrasion	Ch50Mu	6	7.92
2	Erosion-Abrasion	Ch50Mu	7	6.63
2	Erosion-Abrasion	Ch50Mu	8	8.31
2	Erosion-Abrasion	Ch50Mu	9	6.49
2	Erosion-Abrasion	Ch50Mu	10	4.81
2	Erosion-Abrasion	Ch50Mu	11	7.8
2	Erosion-Abrasion	Ch50Mu	12	9.21
2	Erosion-Abrasion	Ch50Mu	13	4.66
2	Erosion-Abrasion	Ch50Mu	14	9.11
2	Erosion-Abrasion	Ch50Mu	15	7.85
2	Erosion-Abrasion	Ch50Mu	16	7.11
2	Erosion-Abrasion	Ch500Mu	1	4.52
2	Erosion-Abrasion	Ch500Mu	2	4.91
2	Erosion-Abrasion	Ch500Mu	3	8.98
2	Erosion-Abrasion	Ch500Mu	4	3.03
2	Erosion-Abrasion	Ch500Mu	5	6.29
2	Erosion-Abrasion	Ch500Mu	6	4.89
2	Erosion-Abrasion	Ch500Mu	7	4.97
2	Erosion-Abrasion	Ch500Mu	8	8.37
2	Erosion-Abrasion	Ch500Mu	9	7.35
2	Erosion-Abrasion	Ch500Mu	10	7.36
2	Erosion-Abrasion	Ch500Mu	11	5.38
2	Erosion-Abrasion	Ch500Mu	12	10.81
2	Erosion-Abrasion	Ch500Mu	13	7.41
2	Erosion-Abrasion	Ch500Mu	14	6
2	Erosion-Abrasion	Ch500Mu	15	7.79
2	Erosion-Abrasion	Ch500Mu	16	7.57
