# Supplementary material for: Impact of mucin on the anti-erosive/anti-abrasive efficacy of chitosan and/or F/Sn in enamel in vitro
Source: Sci Rep. 2021 Mar 5;11:5285. doi: 10.1038/s41598-021-84791-9 (PMC7936000; doi:10.1038/s41598-021-84791-9)
Supplement: Supplementary file 2 — Supplementary Information 2. [file 41598_2021_84791_MOESM2_ESM.xlsx]

## Sheet: Tabelle1
Title: Impact of mucin on the anti-erosive/anti-abrasive efficacy of chitosan and/or F/Sn in enamel in vitro
Authors: Benedikt Luka, Vivien Arbter, Kathrin Sander, Andrea Duerrschnabel, Nadine Schlueter
Supplementary Data S2: Energy dispersive x-ray spectroscopy (EDX)
Legends:
Experiment		number of experiment
	1	F/Sn (stannous in combination with fluoride) only used in positive control (PosContr)
	2	F/Sn used in all groups except for negative control (NegContr)
TreatmentCondition		erosive and abrasive treatments performed on the respective sample daily for 10 days
	Erosion	6 x/day citric acid (0.5%) for 2 min
	Erosion-Abrasion	6 x/day citric acid (0.5%) for 2 min and 2 x/day toothbrush abrasion for 15 s (25 oscillations) with 200 g load
GroupName		2 x/day application of up to two separate solutions with active agents for 2 min
	NegContr	no additional application of active agents
	PosContr	F/Sn (500 ppm F-, 800 ppm Sn2+)
	Ch50	chitosan 50 mPas (0.5%)
	Ch500	chitosan 500 mPas (0.5%)
	Mu	porcine gastric mucin (0.27%)
	Ch50Mu	chitosan 50 mPas and porcine gastric mucin
	Ch500Mu	chitosan 500 mPas and porcine gastric mucin
SampleNumber		number of sample per group
C_Mass		EDX mass percentage of carbon
O_Mass		EDX mass percentage of oxygen
P_Mass		EDX mass percentage of phosphorus
Ca_Mass		EDX mass percentage of calcium
Sn_Mass		EDX mass percentage of stannous
Experiment	TreatmentCondition	GroupName	SampleNumber	C_Mass	O_Mass	P_Mass	Ca_Mass	Sn_Mass
1	Erosion	NegContr	1	7.63	40.16	17.9	34.31	0
1	Erosion	NegContr	2	8.07	39.55	17.88	34.2	0.3
1	Erosion	NegContr	3	10.13	40.76	16.58	32.17	0.35
1	Erosion	NegContr	4	9.78	40.39	16.67	33.07	0.1
1	Erosion	NegContr	5	10.08	41.21	16.58	32.13	0
1	Erosion	NegContr	6	8.3	40.55	17.28	33.67	0.2
1	Erosion	NegContr	7	10.36	39.45	17.12	32.72	0.35
1	Erosion	NegContr	8	7.63	39.07	18.07	35.2	0.04
1	Erosion	NegContr	11	8.19	40.3	17.31	33.85	0.35
1	Erosion	NegContr	12	9.13	40.23	16.78	33.7	0.16
1	Erosion	PosContr	1	15.11	36.22	12.75	17.38	18.54
1	Erosion	PosContr	2	15.11	38.18	11.55	15.41	19.74
1	Erosion	PosContr	3	14.62	37.1	12.69	18.2	17.39
1	Erosion	PosContr	4	14.08	37.28	12.45	16.88	19.31
1	Erosion	PosContr	6	11.95	39.87	13.5	21.81	12.87
1	Erosion	PosContr	9	12.11	39.25	13.02	19.65	15.97
1	Erosion	PosContr	10	11.5	40.72	13.29	19.13	15.36
1	Erosion	PosContr	11	15.68	39.03	11.75	15.86	17.67
1	Erosion	PosContr	12	16.01	39.81	11.36	14.73	18.1
1	Erosion	PosContr	13	13.25	38.06	12.85	18.37	17.46
1	Erosion	Ch50	1	8.84	39.7	17.39	34.07	0
1	Erosion	Ch50	2	10.87	39.4	16.77	32.95	0
1	Erosion	Ch50	3	9.74	39.12	17.55	33.35	0.24
1	Erosion	Ch50	4	10.45	39.24	16.94	33.22	0.16
1	Erosion	Ch50	5	12.06	39.53	16.43	31.99	0
1	Erosion	Ch50	6	11.94	40.26	16.38	31.42	0
1	Erosion	Ch50	7	11.12	39.66	16.51	32.43	0.28
1	Erosion	Ch50	8	11.08	38.8	16.96	33.13	0.04
1	Erosion	Ch50	9	10.67	38.89	17.59	32.85	0
1	Erosion	Ch50	13	10.32	40.19	16.95	32.55	0
1	Erosion	Ch500	1	9.4	40.04	17.29	33.27	0
1	Erosion	Ch500	3	10.51	38.69	17.43	33.33	0.04
1	Erosion	Ch500	4	10.71	39.22	16.95	33.11	0
1	Erosion	Ch500	5	13.01	38.38	16.37	32.24	0
1	Erosion	Ch500	6	9.14	39.93	16.99	33.77	0.17
1	Erosion	Ch500	7	10.26	39.58	17.21	32.94	0.01
1	Erosion	Ch500	9	11.99	39.91	16.23	31.61	0.26
1	Erosion	Ch500	10	10.41	39.51	16.79	33.3	0
1	Erosion	Ch500	11	10.44	40.09	16.23	32.69	0.55
1	Erosion	Ch500	12	10.57	40.13	16.22	33.07	0.01
1	Erosion	Mu	1	9.88	38.01	17.59	34.22	0.29
1	Erosion	Mu	2	11.36	41.03	16.3	31.31	0
1	Erosion	Mu	4	8.17	39.86	17.8	34.11	0.06
1	Erosion	Mu	5	7.21	40.96	17.97	33.85	0.01
1	Erosion	Mu	6	10.83	39.09	17.17	32.91	0
1	Erosion	Mu	8	8.81	40.92	17.47	32.8	0
1	Erosion	Mu	9	9.95	41.16	16.77	31.97	0.14
1	Erosion	Mu	10	9.63	39.73	17.28	33.36	0
1	Erosion	Mu	11	8.6	39.87	17.78	33.76	0
1	Erosion	Mu	12	9.61	40.28	17.03	33.08	0
1	Erosion	Ch50Mu	1	17.17	39.83	14.41	28.58	0
1	Erosion	Ch50Mu	2	18.03	37.26	15.31	29.16	0.24
1	Erosion	Ch50Mu	4	16.74	38.7	15.14	29.36	0.07
1	Erosion	Ch50Mu	6	15.11	37.86	15.8	31.24	0
1	Erosion	Ch50Mu	7	15.73	41.19	14.66	28.28	0.15
1	Erosion	Ch50Mu	8	17.66	38.51	14.92	28.81	0.09
1	Erosion	Ch50Mu	9	17.4	39.92	14.65	28.03	0
1	Erosion	Ch50Mu	10	13.47	39.96	16.01	30.45	0.11
1	Erosion	Ch50Mu	11	15.43	39.06	15.12	30.2	0.19
1	Erosion	Ch50Mu	13	12.96	40.1	15.85	31.09	0
1	Erosion	Ch500Mu	1	14.55	40.06	15.23	30.1	0.06
1	Erosion	Ch500Mu	2	13	39.2	16.1	31.7	0
1	Erosion	Ch500Mu	3	13.78	38.82	16.06	31.25	0.1
1	Erosion	Ch500Mu	4	16.15	38.48	15.33	30.04	0
1	Erosion	Ch500Mu	6	11.13	38.57	17.73	32.57	0
1	Erosion	Ch500Mu	7	12.18	40.63	16.14	31.05	0
1	Erosion	Ch500Mu	9	18.22	38.71	14.75	28.19	0.14
1	Erosion	Ch500Mu	10	13.94	41.2	15.43	29.22	0.21
1	Erosion	Ch500Mu	11	14.62	37.63	16.26	31.49	0
1	Erosion	Ch500Mu	12	10.88	40.01	16.87	32.13	0.11
1	Erosion-Abrasion	NegContr	1	8.1	41.1	17.79	32.95	0.05
1	Erosion-Abrasion	NegContr	2	6.63	39.91	18.22	35.08	0.17
1	Erosion-Abrasion	NegContr	3	7.26	40.92	18.24	33.58	0
1	Erosion-Abrasion	NegContr	4	7.02	40.33	18.19	34.42	0.04
1	Erosion-Abrasion	NegContr	5	7.47	40.51	17.99	33.96	0.08
1	Erosion-Abrasion	NegContr	6	6.85	41.03	17.97	33.87	0.27
1	Erosion-Abrasion	NegContr	7	6.83	41.24	17.89	34.04	0
1	Erosion-Abrasion	NegContr	8	7.27	39.19	18.39	35.15	0
1	Erosion-Abrasion	NegContr	9	11.73	38.26	17.19	32.74	0.08
1	Erosion-Abrasion	NegContr	14	8.01	40.47	17.78	33.74	0
1	Erosion-Abrasion	PosContr	1	9.19	40.6	16.32	29.71	4.19
1	Erosion-Abrasion	PosContr	2	10.47	39.7	15.99	30.16	3.68
1	Erosion-Abrasion	PosContr	3	9.28	39.41	16.33	32.13	2.85
1	Erosion-Abrasion	PosContr	4	10.71	39.96	15.95	30.75	2.62
1	Erosion-Abrasion	PosContr	5	13.21	39.46	15.22	28.2	3.91
1	Erosion-Abrasion	PosContr	8	10.75	40.69	15.38	29.13	4.05
1	Erosion-Abrasion	PosContr	10	9.19	40.38	16.51	29.97	3.95
1	Erosion-Abrasion	PosContr	11	9.3	41.03	16.1	29.55	4.02
1	Erosion-Abrasion	PosContr	12	10.63	38.45	16.18	30.59	4.16
1	Erosion-Abrasion	PosContr	13	10.78	39.95	16.49	30.44	2.34
1	Erosion-Abrasion	Ch50	1	6.89	39.33	18.65	35.13	0
1	Erosion-Abrasion	Ch50	3	8.74	40.59	17.52	33.16	0
1	Erosion-Abrasion	Ch50	4	8.37	41.05	17.41	33.17	0
1	Erosion-Abrasion	Ch50	5	8.67	40.37	17.71	33.25	0
1	Erosion-Abrasion	Ch50	6	8.04	42.15	17.49	32.32	0
1	Erosion-Abrasion	Ch50	8	8.11	41.46	17.63	32.81	0
1	Erosion-Abrasion	Ch50	9	7.92	43.94	17.2	30.8	0.14
1	Erosion-Abrasion	Ch50	10	7.05	41.66	17.86	33.43	0
1	Erosion-Abrasion	Ch50	11	6.95	39.07	18.77	35.2	0.01
1	Erosion-Abrasion	Ch50	12	6.92	38.34	18.15	36.59	0
1	Erosion-Abrasion	Ch500	1	6.62	40.99	18.05	34.32	0.02
1	Erosion-Abrasion	Ch500	2	7.23	40.56	18.35	33.51	0.35
1	Erosion-Abrasion	Ch500	3	7.17	38.7	18.45	35.68	0
1	Erosion-Abrasion	Ch500	4	7.1	40.11	17.94	34.68	0.16
1	Erosion-Abrasion	Ch500	5	8.14	44.45	16.73	30.42	0.26
1	Erosion-Abrasion	Ch500	6	7.13	40.77	17.78	34.32	0
1	Erosion-Abrasion	Ch500	9	6.9	37.44	18.8	36.73	0.14
1	Erosion-Abrasion	Ch500	10	6.4	38.34	18.85	36.3	0.12
1	Erosion-Abrasion	Ch500	11	6.68	41.24	17.88	34.2	0
1	Erosion-Abrasion	Ch500	12	6.94	43	17.46	32.58	0.02
1	Erosion-Abrasion	Mu	1	6.71	41.51	17.24	34.54	0
1	Erosion-Abrasion	Mu	2	8.73	40.93	17.31	33.03	0
1	Erosion-Abrasion	Mu	3	6.48	40.84	18.13	34.55	0
1	Erosion-Abrasion	Mu	4	6.75	39.95	18.73	34.52	0.06
1	Erosion-Abrasion	Mu	5	7.53	40.52	17.97	33.96	0.01
1	Erosion-Abrasion	Mu	6	6.67	41.11	18.31	33.91	0
1	Erosion-Abrasion	Mu	9	8.65	39.47	17.66	34.06	0.16
1	Erosion-Abrasion	Mu	10	7.14	41.49	17.83	33.36	0.18
1	Erosion-Abrasion	Mu	11	6.86	40.51	18.01	34.62	0
1	Erosion-Abrasion	Mu	12	7.44	41.59	17.15	33.76	0.05
1	Erosion-Abrasion	Ch50Mu	1	7.49	40.52	17.72	34.05	0.22
1	Erosion-Abrasion	Ch50Mu	2	9.27	39.86	17.6	33.27	0
1	Erosion-Abrasion	Ch50Mu	3	8.67	41.14	17.23	32.46	0.5
1	Erosion-Abrasion	Ch50Mu	5	7.6	41.43	17.4	33.45	0.12
1	Erosion-Abrasion	Ch50Mu	7	7.98	41.19	17.35	33.19	0.28
1	Erosion-Abrasion	Ch50Mu	8	8.31	39.86	17.7	34.14	0
1	Erosion-Abrasion	Ch50Mu	9	8.17	40.31	17.71	33.69	0.13
1	Erosion-Abrasion	Ch50Mu	10	8.68	40.3	17.72	33.3	0
1	Erosion-Abrasion	Ch50Mu	11	8.34	39.26	18.19	34.06	0.15
1	Erosion-Abrasion	Ch50Mu	12	7.86	38.77	18.8	34.48	0.09
1	Erosion-Abrasion	Ch500Mu	1	8.64	38.29	18.09	34.37	0.62
1	Erosion-Abrasion	Ch500Mu	2	8.98	40.24	17.49	33.25	0.04
1	Erosion-Abrasion	Ch500Mu	3	8.46	39.06	17.88	34.43	0.17
1	Erosion-Abrasion	Ch500Mu	4	12.47	37.31	17.22	32.61	0.39
1	Erosion-Abrasion	Ch500Mu	5	7.78	39.47	18.2	34.55	0
1	Erosion-Abrasion	Ch500Mu	6	7.78	39.98	17.75	34.45	0.04
1	Erosion-Abrasion	Ch500Mu	9	7.61	40.21	17.92	34.25	0
1	Erosion-Abrasion	Ch500Mu	10	7.97	37.61	18.82	35.5	0.1
1	Erosion-Abrasion	Ch500Mu	11	8.15	37.47	18.53	35.86	0
1	Erosion-Abrasion	Ch500Mu	12	7.77	39.34	18.13	34.58	0.18
2	Erosion	NegContr	1	11.52	37.91	17.17	33.4	0
2	Erosion	NegContr	2	11.74	35.93	17.75	34.59	0
2	Erosion	NegContr	4	13.09	37.57	16.79	32.55	0
2	Erosion	NegContr	5	11.38	39.9	16.19	32.01	0.53
2	Erosion	NegContr	6	12.46	38.42	16.25	32.78	0.08
2	Erosion	NegContr	7	11.69	36.81	17.84	33.48	0.18
2	Erosion	NegContr	8	13.43	38.13	16.49	31.91	0.04
2	Erosion	NegContr	9	17.74	35.38	15.2	31.68	0
2	Erosion	NegContr	10	10.19	38	17.54	34.22	0.06
2	Erosion	NegContr	15	11.13	37.86	17.52	33.32	0.17
2	Erosion	PosContr	1	17.64	35.62	13.12	19.63	13.99
2	Erosion	PosContr	3	17.22	36.3	12.59	19.82	14.07
2	Erosion	PosContr	4	15.51	33.75	13.53	22	15.2
2	Erosion	PosContr	6	18.08	35.6	12.61	18.49	15.23
2	Erosion	PosContr	7	17.44	36.99	12.38	19.1	14.09
2	Erosion	PosContr	8	19.81	35.97	11.7	17.03	15.5
2	Erosion	PosContr	10	17.61	35.3	12.91	20.11	14.07
2	Erosion	PosContr	11	17.55	36.95	12.32	19.93	13.25
2	Erosion	PosContr	12	17.56	35.75	12.88	19.59	14.22
2	Erosion	PosContr	13	17.78	35.68	12.45	19.76	14.34
2	Erosion	Ch50	1	18.96	33.99	12.84	19.25	14.97
2	Erosion	Ch50	2	18.64	35.49	12.3	18.91	14.66
2	Erosion	Ch50	3	17.84	35.85	12.98	18.37	14.96
2	Erosion	Ch50	4	19.08	34.74	13.1	18.22	14.87
2	Erosion	Ch50	5	16.71	36.65	13.01	19.39	14.24
2	Erosion	Ch50	6	14.16	36.97	14.05	21.93	12.9
2	Erosion	Ch50	7	17.98	33.67	12.89	18.85	16.6
2	Erosion	Ch50	9	18.14	34	13.12	19.96	14.79
2	Erosion	Ch50	10	15.31	36.46	13.42	21.41	13.41
2	Erosion	Ch50	15	18.96	35.51	12.59	18.8	14.15
2	Erosion	Ch500	1	17.68	36.51	13.34	19.53	12.94
2	Erosion	Ch500	3	16.97	31.81	14.24	21.84	15.14
2	Erosion	Ch500	4	18.47	36.32	12.58	19.14	13.49
2	Erosion	Ch500	5	19.65	37.6	12.07	17.91	12.77
2	Erosion	Ch500	7	18.78	35.5	12.73	18.67	14.32
2	Erosion	Ch500	8	17.15	34.82	13.86	20.28	13.89
2	Erosion	Ch500	9	17.82	35.43	12.91	18.72	15.12
2	Erosion	Ch500	10	20.07	36.99	11.83	18.68	12.42
2	Erosion	Ch500	11	17.48	35.9	12.65	20.35	13.62
2	Erosion	Ch500	16	18	36.24	11.93	19.61	14.22
2	Erosion	Mu	1	21.75	34.14	12.62	20.35	11.14
2	Erosion	Mu	2	18.91	34.77	13.7	22.34	10.27
2	Erosion	Mu	3	16.21	34.2	15.16	24.49	9.93
2	Erosion	Mu	4	18.34	35.52	13.78	22.15	10.2
2	Erosion	Mu	5	17.91	34.91	14.18	22.82	10.19
2	Erosion	Mu	7	16.67	37.79	14.19	22.67	8.69
2	Erosion	Mu	8	18.85	35.98	12.86	20.69	11.62
2	Erosion	Mu	10	16.16	35.93	14.54	23.53	9.85
2	Erosion	Mu	12	19.72	34.06	13.73	21.6	10.89
2	Erosion	Mu	14	18.48	36.84	13.35	21.71	9.62
2	Erosion	Ch50Mu	2	16.42	34.96	14.66	23.73	10.22
2	Erosion	Ch50Mu	3	17.63	34.08	13.65	23.31	11.33
2	Erosion	Ch50Mu	4	17.84	34.34	14.1	22.8	10.93
2	Erosion	Ch50Mu	5	18.61	35.04	14.01	22.3	10.03
2	Erosion	Ch50Mu	6	19.74	34.43	13.55	21.79	10.49
2	Erosion	Ch50Mu	7	15.84	35.62	14.82	24.36	9.36
2	Erosion	Ch50Mu	9	18.45	35.05	13.53	21.78	11.19
2	Erosion	Ch50Mu	10	17.05	34.2	14.04	22.9	11.81
2	Erosion	Ch50Mu	11	17.1	35.74	13.81	23.41	9.94
2	Erosion	Ch50Mu	13	19.07	35.21	13.35	21.12	11.26
2	Erosion	Ch500Mu	2	14.59	34.93	15.36	26.21	8.9
2	Erosion	Ch500Mu	4	18.47	34.95	13.5	21.22	11.87
2	Erosion	Ch500Mu	5	17.98	34.39	14.21	23.03	10.4
2	Erosion	Ch500Mu	6	17.01	35.65	13.67	22.3	11.37
2	Erosion	Ch500Mu	7	17.88	35.28	13.74	23.02	10.09
2	Erosion	Ch500Mu	8	19.39	35.09	13.16	20.59	11.77
2	Erosion	Ch500Mu	9	18.56	36.7	13.16	21.11	10.46
2	Erosion	Ch500Mu	10	17.28	33.6	14.41	23.73	10.98
2	Erosion	Ch500Mu	11	15.5	36.99	14.46	23.25	9.79
2	Erosion	Ch500Mu	13	17.22	35.8	13.65	23.29	10.04
2	Erosion-Abrasion	NegContr	2	7.82	39.94	18.06	34.07	0.11
2	Erosion-Abrasion	NegContr	5	8.33	39.75	18.29	33.56	0.07
2	Erosion-Abrasion	NegContr	6	9.75	37.21	18.61	34.17	0.26
2	Erosion-Abrasion	NegContr	7	7.68	39.68	18.18	34.4	0.05
2	Erosion-Abrasion	NegContr	9	8.21	38.98	18.3	34.41	0.1
2	Erosion-Abrasion	NegContr	10	8.63	38.99	18.41	33.94	0.03
2	Erosion-Abrasion	NegContr	11	13.59	37.6	16.59	32.22	0
2	Erosion-Abrasion	NegContr	13	8.14	38.45	18.36	34.83	0.22
2	Erosion-Abrasion	NegContr	15	10.56	39.45	17.32	32.65	0.02
2	Erosion-Abrasion	NegContr	16	8.5	40.91	17.33	33.26	0
2	Erosion-Abrasion	PosContr	1	7.63	40.04	16.95	31.47	3.9
2	Erosion-Abrasion	PosContr	2	7.37	38.43	17.63	33.11	3.47
2	Erosion-Abrasion	PosContr	4	8.12	39.31	17.63	30.71	4.22
2	Erosion-Abrasion	PosContr	5	7.71	39.47	16.9	32.24	3.68
2	Erosion-Abrasion	PosContr	8	8.59	40	16.17	31.6	3.64
2	Erosion-Abrasion	PosContr	9	9.12	39.32	16.77	31.3	3.49
2	Erosion-Abrasion	PosContr	11	9.65	38.85	16.63	31.61	3.27
2	Erosion-Abrasion	PosContr	14	7.3	39.82	16.81	32.08	3.99
2	Erosion-Abrasion	PosContr	15	8.32	41.02	16.5	30.93	3.24
2	Erosion-Abrasion	PosContr	16	8.17	39.04	17.32	31.84	3.64
2	Erosion-Abrasion	Ch50	1	8.5	38.48	16.82	31.43	4.77
2	Erosion-Abrasion	Ch50	3	9.07	38.47	16.9	30.08	5.49
2	Erosion-Abrasion	Ch50	4	8.66	38.72	16.95	31.43	4.23
2	Erosion-Abrasion	Ch50	6	8.78	38.87	17.14	31.43	3.78
2	Erosion-Abrasion	Ch50	7	9.12	37.36	16.84	32.02	4.67
2	Erosion-Abrasion	Ch50	8	8.61	39.82	16.48	30.7	4.39
2	Erosion-Abrasion	Ch50	9	8.93	39.02	16.63	30.75	4.67
2	Erosion-Abrasion	Ch50	11	9.13	38.02	16.75	31.3	4.79
2	Erosion-Abrasion	Ch50	12	7.75	38.98	17.65	32.04	3.58
2	Erosion-Abrasion	Ch50	16	9.31	39.74	16.33	30.3	4.31
2	Erosion-Abrasion	Ch500	2	8.36	39.95	16.91	31.55	3.23
2	Erosion-Abrasion	Ch500	4	8.7	38.01	17.13	31.82	4.35
2	Erosion-Abrasion	Ch500	5	8.23	38.92	17.23	32.06	3.56
2	Erosion-Abrasion	Ch500	7	9.08	40.09	16.27	30.01	4.54
2	Erosion-Abrasion	Ch500	8	7.68	37.15	18.02	33.29	3.86
2	Erosion-Abrasion	Ch500	9	9.1	39.96	16.69	30.77	3.48
2	Erosion-Abrasion	Ch500	12	8.25	40.07	16.81	31.23	3.63
2	Erosion-Abrasion	Ch500	13	8.16	38.83	17.44	32.06	3.5
2	Erosion-Abrasion	Ch500	14	8.11	39.91	16.6	31.23	4.15
2	Erosion-Abrasion	Ch500	16	8.06	39.07	16.79	32.27	3.8
2	Erosion-Abrasion	Mu	1	8.46	39.88	17.05	31.45	3.17
2	Erosion-Abrasion	Mu	4	8	39.81	16.95	31.85	3.4
2	Erosion-Abrasion	Mu	6	8.37	39.39	17.03	32.06	3.15
2	Erosion-Abrasion	Mu	7	7.31	39.41	17.22	32.39	3.66
2	Erosion-Abrasion	Mu	10	7.79	39.56	17	32.23	3.42
2	Erosion-Abrasion	Mu	12	8.15	39.76	17.14	31.71	3.25
2	Erosion-Abrasion	Mu	13	7.94	40.23	17.27	31.29	3.27
2	Erosion-Abrasion	Mu	14	8.11	40.86	16.76	31.53	2.74
2	Erosion-Abrasion	Mu	15	7.82	36.07	18.1	34.95	3.07
2	Erosion-Abrasion	Mu	16	7.72	39.84	17.23	32.47	2.74
2	Erosion-Abrasion	Ch50Mu	1	8.22	38.76	17.26	32.41	3.34
2	Erosion-Abrasion	Ch50Mu	3	8.24	37.78	17.96	32.75	3.28
2	Erosion-Abrasion	Ch50Mu	4	8.23	39.38	17.18	32.56	2.64
2	Erosion-Abrasion	Ch50Mu	5	8.03	39.62	17.15	32.48	2.72
2	Erosion-Abrasion	Ch50Mu	7	8.41	38.12	17.67	32.63	3.17
2	Erosion-Abrasion	Ch50Mu	8	8.15	41.06	16.37	30.59	3.83
2	Erosion-Abrasion	Ch50Mu	12	8.31	38.75	17.15	32.79	3.01
2	Erosion-Abrasion	Ch50Mu	13	7.72	39.36	17.66	32.32	2.95
2	Erosion-Abrasion	Ch50Mu	14	8.08	39.16	17.54	32.48	2.74
2	Erosion-Abrasion	Ch50Mu	15	8.88	39.64	17.17	31.22	3.1
2	Erosion-Abrasion	Ch500Mu	1	8.51	38.67	17.29	32.41	3.13
2	Erosion-Abrasion	Ch500Mu	3	9.18	38.94	16.92	31.37	3.59
2	Erosion-Abrasion	Ch500Mu	4	8.86	38.71	17.44	32.07	2.92
2	Erosion-Abrasion	Ch500Mu	5	8.54	40.44	16.61	30.79	3.62
2	Erosion-Abrasion	Ch500Mu	8	9.44	39.65	16.44	30.42	4.05
2	Erosion-Abrasion	Ch500Mu	9	7.38	39.7	17.33	32.64	2.95
2	Erosion-Abrasion	Ch500Mu	11	7.63	38.82	17.42	32	4.13
2	Erosion-Abrasion	Ch500Mu	12	9.61	39.48	16.73	31.79	2.39
2	Erosion-Abrasion	Ch500Mu	13	7.87	39.54	17.35	31.53	3.71
2	Erosion-Abrasion	Ch500Mu	15	8	40.71	16.7	31.72	2.86
